# Supplementary material for: Dysfunction of the Murine Liver with Aging and Its Improvement with the Continuous Consumption of Enterococcus faecalis EC-12
Source: Nutrients. 2024 Jun 26;16(13):2031. doi: 10.3390/nu16132031 (PMC11243158; doi:10.3390/nu16132031)
Supplement: Supplementary file 1 [file nutrients-16-02031-s001.zip]

Archive with 1 entries (1 files):
- nutrients-3047824-supplementary.pdf
